# Supplementary material for: Angiotensin II-Induced Long Non-Coding RNA Alivec Regulates Chondrogenesis in Vascular Smooth Muscle Cells
Source: Cells. 2021 Oct 9;10(10):2696. doi: 10.3390/cells10102696 (PMC8535098; doi:10.3390/cells10102696)
Supplement: Supplementary file 1 [file cells-10-02696-s001.zip]

Archive with 1 entries (1 files):
- cells-1403573-supplementary.pdf
